# Supplementary material for: Covalent Inhibition of the Human 20S Proteasome with Homobelactosin C Inquired by QM/MM Studies
Source: Pharmaceuticals (Basel). 2022 Apr 25;15(5):531. doi: 10.3390/ph15050531 (PMC9143130; doi:10.3390/ph15050531)
Supplement: Supplementary file 1 [file pharmaceuticals-15-00531-s001.zip]

Archive with 1 entries (1 files):
- pharmaceuticals-1684355-supplementary.pdf
